# Supplementary material for: miR-195 targets cyclin D3 and survivin to modulate the tumorigenesis of non-small cell lung cancer
Source: Cell Death Dis. 2018 Feb 7;9(2):193. doi: 10.1038/s41419-017-0219-9 (PMC5833354; doi:10.1038/s41419-017-0219-9)
Supplement: Supplementary file 11 — Supplementary Table 1 [file 41419_2017_219_MOESM11_ESM.xlsx]

## Sheet: Sheet1
GeneID	H358	H1155	H1993	Average	p
hsa-miR-101*	0.457667	0.590333	0.258333	0.435444	0.0042555
hsa-miR-1244	0.529667	0.814	0.752667	0.698778	0.025196
hsa-miR-1250	0.353333	0.507	0.566667	0.475667	0.00117676
hsa-miR-1262	0.548	0.254	0.393	0.398333	0.0020943
hsa-miR-127-5p	0.795333	0.303	0.623667	0.574	0.0418593
hsa-miR-1270	0.694	0.786667	0.511333	0.664	0.0142135
hsa-miR-1270	0.734667	0.479333	0.385	0.533	0.0110643
hsa-miR-1275	0.685	0.282667	0.483333	0.483667	0.0112847
hsa-miR-1285	0.373667	0.755333	0.477333	0.535444	0.0151352
hsa-miR-1300	0.360333	0.244333	0.269	0.291222	3.62379e-05
hsa-miR-134	0.533333	0.650667	0.631	0.605	0.000404024
hsa-miR-135b*	0.575667	0.844333	0.74	0.72	0.0231555
hsa-miR-1827	0.656667	0.639333	0.779	0.691667	0.00217442
hsa-miR-185	0.682333	0.619333	0.395	0.565556	0.0075843
hsa-miR-185*	0.319667	0.668	0.229	0.405556	0.0113116
hsa-miR-1909	0.247667	0.661333	0.536333	0.481778	0.0133627
hsa-miR-193b*	0.642333	0.73	0.166	0.512778	0.0497912
hsa-miR-195	0.71	0.61	0.89	0.736667	0.0324508
hsa-miR-205*	0.605667	0.824667	0.572667	0.667667	0.013666
hsa-miR-219-1-3p	0.659	0.886333	0.565333	0.703556	0.0358552
hsa-miR-221*	0.663667	0.547333	0.484667	0.565222	0.00115554
hsa-miR-23b*	0.867333	0.536333	0.468333	0.624	0.0379927
hsa-miR-25*	0.634333	0.745	0.607333	0.662222	0.00131132
hsa-miR-27a*	0.585333	0.867667	0.702333	0.718444	0.0263466
hsa-miR-3115	0.820333	0.455333	0.342	0.539222	0.0331242
hsa-miR-3116	0.665333	0.832	0.686667	0.728	0.00654094
hsa-miR-3118	0.508333	0.346	0.652	0.502111	0.0048873
hsa-miR-3119	0.781	0.858	0.584333	0.741111	0.0336203
hsa-miR-3125	0.672333	0.641333	0.826333	0.713333	0.00743096
hsa-miR-3127	0.494333	0.196667	0.656	0.449	0.0149017
hsa-miR-3140	0.43	0.298	0.140667	0.289556	0.0010529
hsa-miR-3164	0.478667	0.769667	0.602	0.616778	0.0104622
hsa-miR-3174	0.729	0.865	0.577667	0.723889	0.029181
hsa-miR-3186-3p	0.413	0.836	0.630333	0.626444	0.0377028
hsa-miR-3192	0.363333	0.791	0.290333	0.481556	0.0293743
hsa-miR-323-5p	0.327667	0.619667	0.197	0.381444	0.0077569
hsa-miR-330-5p	0.469333	0.849667	0.612	0.643667	0.0325184
hsa-miR-342-5p	0.192667	0.598333	0.176333	0.322444	0.00799256
hsa-miR-34b*	0.78	0.473333	0.338333	0.530556	0.0229082
hsa-miR-3612	0.594333	0.791333	0.440667	0.608778	0.0182257
hsa-miR-3622b-5p	0.751667	0.717	0.497667	0.655444	0.0123217
hsa-miR-3647-5p	0.733667	0.857667	0.546333	0.712556	0.0336488
hsa-miR-3657	0.589333	0.717667	0.541667	0.616222	0.00187013
hsa-miR-3907	0.173967	0.487667	0.0679667	0.2432	0.0038681
hsa-miR-3909	0.591333	0.859333	0.722	0.724222	0.023496
hsa-miR-3923	0.481667	0.571667	0.66	0.571111	0.00113438
hsa-miR-4266	0.650667	0.818	0.511667	0.660111	0.0184897
hsa-miR-4297	0.256667	0.59	0.406667	0.417778	0.00378776
hsa-miR-4314	0.695333	0.575667	0.548667	0.606556	0.000948472
hsa-miR-485-5p	0.727333	0.718	0.35	0.598444	0.0319211
hsa-miR-491-3p	0.618667	0.436667	0.406333	0.487222	0.00150538
hsa-miR-491-5p	0.524333	0.842667	0.31	0.559	0.0463998
hsa-miR-517a	0.0890333	0.767333	0.204	0.353456	0.0367559
hsa-miR-517c	0.2159	0.491333	0.252667	0.319967	0.00140461
hsa-miR-541	0.328667	0.609667	0.21	0.382778	0.00647844
hsa-miR-544	0.465333	0.723333	0.139333	0.442667	0.0299761
hsa-miR-548aa	0.359	0.662	0.322333	0.447778	0.00683561
hsa-miR-552	0.755667	0.191	0.3025	0.416389	0.0277852
hsa-miR-571	0.626667	0.787333	0.349	0.587667	0.0322619
hsa-miR-593	0.62	0.862667	0.535667	0.672778	0.0288772
hsa-miR-604	0.868	0.748	0.594333	0.736778	0.0292821
hsa-miR-624	0.708333	0.743333	0.448667	0.633444	0.0169027
hsa-miR-634	0.167	0.406333	0.120067	0.231133	0.000972212
hsa-miR-646	0.636667	0.450333	0.692667	0.593222	0.00514592
hsa-miR-648	0.614333	0.491	0.468667	0.524667	0.00046612
hsa-miR-665	0.584333	0.527	0.574667	0.562	1.59035e-05
hsa-miR-671-3p	0.639333	0.887333	0.642333	0.723	0.0280175
hsa-miR-7	0.613667	0.648	0.869	0.710222	0.0223178
hsa-miR-744	0.416	0.810333	0.403667	0.543333	0.0267923
hsa-miR-765	0.276333	0.597333	0.693333	0.522333	0.0192938
hsa-miR-885-3p	0.739	0.669333	0.459	0.622444	0.0109381
hsa-miR-892b	0.620667	0.423667	0.523667	0.522667	0.00110259
hsa-miR-944	0.857667	0.595667	0.677333	0.710222	0.020053
hsa-miR-96	0.716333	0.820667	0.543	0.693333	0.0193168
