# Supplementary material for: miR-195 targets cyclin D3 and survivin to modulate the tumorigenesis of non-small cell lung cancer
Source: Cell Death Dis. 2018 Feb 7;9(2):193. doi: 10.1038/s41419-017-0219-9 (PMC5833354; doi:10.1038/s41419-017-0219-9)
Supplement: Supplementary file 12 — Supplementary Table 2 [file 41419_2017_219_MOESM12_ESM.xlsx]

## Sheet: Sheet1
	LUAD		LUSC
ID	T/N	p	T/N	p
hsa-mir-195	0.36866	4.40588e-13	0.337719	1.26734e-14
hsa-let-7a-1	0.541489	7.6e-10	0.654989	1.44068e-07
hsa-let-7a-2	0.542821	8.97362e-10	0.65575	1.51569e-07
hsa-let-7a-3	0.543115	8.60947e-10	0.656385	1.51792e-07
hsa-let-7c	0.403016	3.04219e-13	0.496272	1.03691e-09
hsa-let-7f-1	0.627747	0.000239369	0.639398	1.0507e-06
hsa-let-7f-2	0.49921	9.60031e-11	0.74716	0.0019271
hsa-mir-1-1	0.138947	0.0207836	0.197862	0.046241
hsa-mir-1-2	0.188589	5.57955e-16	0.190077	1.41798e-13
hsa-mir-101-1	0.538085	2.51646e-08	0.351661	2.677e-15
hsa-mir-101-2	0.38236	9.24995e-06	0.285967	8.89818e-17
hsa-mir-1258	0.40982	1.05299e-06	0.385552	0.000518307
hsa-mir-126	0.51821	1.11277e-09	0.445248	0.000216932
hsa-mir-133a-1	0.243042	2.46322e-07	0.234911	2.22081e-11
hsa-mir-133a-2	0.248604	6.04079e-09	0.296889	1.05866e-09
hsa-mir-133b	0.227094	4.16541e-08	0.229243	1.12083e-10
hsa-mir-135a-1	0.333722	1.84766e-07	0.222393	0.000824527
hsa-mir-135a-2	0.296666	0.000117906	0.0863457	3.82678e-06
hsa-mir-139	0.411667	1.00106e-09	0.258106	5.61818e-11
hsa-mir-140	0.569057	3.05278e-11	0.343686	6.50154e-17
hsa-mir-143	0.370613	1.06825e-18	0.424828	4.4163e-13
hsa-mir-144	0.14336	1.1808e-07	0.12566	1.16226e-08
hsa-mir-145	0.744134	0.00756982	0.544813	1.44617e-06
hsa-mir-190	0.421809	5.16583e-05	0.504498	2.67458e-05
hsa-mir-202	0.447994	0.00264707	0.364103	8.46268e-05
hsa-mir-206	0.128049	0.00137691	0.0429406	0.000567543
hsa-mir-218-1	0.351516	5.7389e-11	0.413536	5.38754e-08
hsa-mir-218-2	0.277758	3.42341e-17	0.351882	7.06755e-12
hsa-mir-223	0.567534	2.48366e-05	0.568079	0.000309616
hsa-mir-26a-2	0.712507	2.71315e-07	0.501854	3.12381e-13
hsa-mir-30a	0.242733	5.89002e-15	0.169085	2.18852e-15
hsa-mir-30b	0.618925	9.53443e-05	0.320219	3.96251e-11
hsa-mir-30c-2	0.545652	1.83656e-08	0.503235	2.07016e-09
hsa-mir-30d	0.630922	0.000942326	0.293331	2.24805e-11
hsa-mir-3154	0.488389	0.0132407	0.359585	0.00164772
hsa-mir-338	0.470854	1.36328e-08	0.267378	5.52285e-11
hsa-mir-34c	0.455278	0.0251612	0.485192	0.0118817
hsa-mir-374b	0.56909	1.43053e-06	0.70393	0.000388191
hsa-mir-3926-2	0.411515	0.00114955	0.25442	2.92419e-08
hsa-mir-451	0.155694	2.64007e-07	0.119109	1.17128e-07
hsa-mir-486	0.159678	1.07354e-07	0.154119	4.94244e-08
hsa-mir-497	0.766796	0.00035063	0.482509	5.98942e-10
hsa-mir-598	0.445065	1.74868e-06	0.66767	0.00051971
hsa-mir-99a	0.502504	2.29753e-09	0.505493	6.98327e-09
