# Supplementary material for: miR-195 targets cyclin D3 and survivin to modulate the tumorigenesis of non-small cell lung cancer
Source: Cell Death Dis. 2018 Feb 7;9(2):193. doi: 10.1038/s41419-017-0219-9 (PMC5833354; doi:10.1038/s41419-017-0219-9)
Supplement: Supplementary file 14 — Supplementary Table 4 [file 41419_2017_219_MOESM14_ESM.xlsx]

## Sheet: Sheet1
Supplementary Table 4. Pathways influenced by miR-195 in H358 cells
Ingenuity Canonical Pathways	p value
Cell Cycle: G2/M DNA Damage Checkpoint Regulation	5.01187e-17
Mitotic Roles of Polo-Like Kinase	3.16228e-15
Role of BRCA1 in DNA Damage Response	3.16228e-12
Role of CHK Proteins in Cell Cycle Checkpoint Control	3.54813e-10
ATM Signaling	1.04713e-09
GADD45 Signaling	4.67735e-09
Hereditary Breast Cancer Signaling	8.70964e-08
DNA damage-induced 14-3-3σ Signaling	1.09648e-07
Cyclins and Cell Cycle Regulation	4.16869e-07
Aryl Hydrocarbon Receptor Signaling	1.7378e-06
