# Supplementary material for: miR-195 targets cyclin D3 and survivin to modulate the tumorigenesis of non-small cell lung cancer
Source: Cell Death Dis. 2018 Feb 7;9(2):193. doi: 10.1038/s41419-017-0219-9 (PMC5833354; doi:10.1038/s41419-017-0219-9)
Supplement: Supplementary file 15 — Supplementary Table 5 [file 41419_2017_219_MOESM15_ESM.xlsx]

## Sheet: Sheet1
Supplementary Table 5. Pathways influenced by miR-195 in H1993 cells
Ingenuity Canonical Pathways	p value
Mitotic Roles of Polo-Like Kinase	7.76247e-09
Cell Cycle Control of Chromosomal Replication	1.47911e-08
Role of CHK Proteins in Cell Cycle Checkpoint Control	4.67735e-08
Cell Cycle: G2/M DNA Damage Checkpoint Regulation	1.02329e-07
ATM Signaling	8.91251e-07
GADD45 Signaling	2.39883e-06
Hereditary Breast Cancer Signaling	3.0903e-06
Cyclins and Cell Cycle Regulation	3.38844e-06
Role of BRCA1 in DNA Damage Response	1.41254e-05
Estrogen-mediated S-phase Entry	1.41254e-05
